# Supplementary material for: Eco-Friendly Epoxy-Terminated Polyurethane-Modified Epoxy Resin with Efficient Enhancement in Toughness
Source: Polymers (Basel). 2023 Jun 24;15(13):2803. doi: 10.3390/polym15132803 (PMC10346895; doi:10.3390/polym15132803)
Supplement: Supplementary file 1 [file polymers-15-02803-s001.zip]

Archive with 1 entries (1 files):
- polymers-2439099-supplementary.pdf
